# Supplementary material for: Mobilities of a drop and an encapsulated squirmer
Source: Eur Phys J E Soft Matter. 2022 Feb 21;45(2):15. doi: 10.1140/epje/s10189-022-00169-3 (PMC8860840; doi:10.1140/epje/s10189-022-00169-3)
Supplement: Supplementary file 1 — (py 8 KB) [file 10189_2022_169_MOESM1_ESM.py]

#!/usr/bin/env python3
# -*- coding: utf-8 -*-
"""
Created on Sun Aug 22 15:15:34 2021

@author: reinerkree

This sympy script calculates the mobilities of a spherical 
particle with active slip velocity (1 mode squirmer) enclosed in a spherical 
drop, and the mobilities of the enclosing drop. 

It supplements the analytic calculations presented in 

R. Kree and A. Zippelius, Mobilities of a drop and an encapsulated 
squirmer, 

and it uses the same notation. Longitudinal (transverse) 
components are marked
by adding a P (T) to the name. lambda is called lam, omega is called
omeg, the viscosities are called etap (etaplus) and etam (etaminus)
"""

import sympy as sy
import numpy as np
from sympy import init_printing
init_printing(pretty_print=True, use_latex=True)
#from sympy.plotting import plot
from matplotlib import pyplot as plt


'''
sympy symbols are defined 
'''
a1, a2,a3,b1, b2, b3, c1, c2, c3 = sy.symbols("a1,a2,a3,b1,b2, b3,c1,c2,c3")
u,omeg=sy.symbols("u,omeg")
eps, lam, etam, etap, rs, U0, F, FP, FT, DP, DT= \
sy.symbols("eps lam etam etap rs U0 F FP FT DP DT")

#eps=0.25
#lam=1000
#rs=0.1

'''
In this program, etap=1, as in the manuscript !!
'''


'''
First we set up the boundary conditions for longitudinal components as
a linear system of equations ("longitudinal" means:
Squirmer axis, external force, torque and position vector parallel)
'''
c3=FP/(8*sy.pi)
b3=FP/(8*sy.pi*lam)

c2=DP/8/sy.pi
b2=c2/lam


eq1=sy.Eq(a1 + (eps**2)*a3/3 + 4*b3/(3*eps)-u+U0 , 0 )
eq2=sy.Eq(b1/(eps**3) + (eps**2)*a3/15 - b3/(3*eps)+U0/2 , 0 )
eq3=sy.Eq(a1+ a3*(1+3*(rs**2)/5)/3  + 4*b3/3 -4*c3/3 , 0 )
eq4=sy.Eq(a3/15 + b1-b3*(1-3*(rs**2)/5)/3 -c1+c3/3 , 0 )
eq5=sy.Eq(a3/10 - b1 - b3*(rs**2)/5 +c1/lam, 0 )

eq6=sy.Eq(2*omeg+a2-2*b2/eps**3,0)
eq7=sy.Eq(a2/2-b2+c2,0)

eq6=sy.Eq(2*omeg+a2-2*b2/eps**3,0)
eq7=sy.Eq(a2/2-b2+c2,0)


'''
Solve the linear equations and determine the velocities according 
to the paper
'''
# The angular velocity is determined from
solution=sy.solve([eq6,eq7], a2,omeg)
omega=solution[omeg]


solution=sy.solve([eq1,eq2,eq3,eq4,eq5], (a1,a3,b1,c1,u))


particleVelocityP=solution[u]
dropVelocityP=-2*solution[c1]+FP/4/sy.pi
#print(dropP)
relativeVelocityP= particleVelocityP-dropVelocityP

'''
Extract the longitudinal mobilities according to the notation of the paper
'''
betahP=relativeVelocityP.subs(FP,0).subs(U0,1)
betaFP=relativeVelocityP.subs(FP,1).subs(U0,0)
zetahP= particleVelocityP.subs(FP,0).subs(U0,1)
zetaFP= particleVelocityP.subs(FP,1).subs(U0,0)
muhP=dropVelocityP.subs(FP,0).subs(U0,1)
muFP=dropVelocityP.subs(FP,1).subs(U0,0)
kappaDP=omega.subs(FP,0).subs(U0,0).subs(DP,1)


######################################################
# longitudinal components finishes here
######################################################
'''
Next we set up the boundary conditions for transverse components as
a linear system of equations 
'''
c3=FT/(8*sy.pi)
b3=FT/(8*sy.pi*lam)
#b2T= -DT/8/sy.pi/lam


c2= rs*FT/8/sy.pi-DT/8/sy.pi 
b2=-rs*b3 + c2/lam


eq1=sy.Eq(a1 + (eps**2)*a3/3 + 4*b3/(3*eps)-u+U0 , 0 )
eq2=sy.Eq(b1/(eps**3) + (eps**2)*a3/15 - b3/(3*eps)+U0/2 , 0 )
eq3=sy.Eq(4*omeg-a2+4*b2/eps**3, 0 )
eq4=sy.Eq(a1+ a3*(1+6*(rs**2)/5)/3 +rs*a2/4 + 4*b3/3 -4*c3/3 , 0 )
eq5=sy.Eq(a3/15 + b1-b3*(1-6*(rs**2)/5)/3 +rs*b2/2-c1+c3/3 , 0 )
eq6=sy.Eq(rs*a3/2 + a2/4 -rs*b3  -b2 +c2, 0 )
#eq7=sy.Eq(a3/10 - b1 - 2*b3*(a**2)/5 -a*b2/2 +c1/lam, 0 )
eq7=sy.Eq(3*a3/5 - 6*b1 -3*rs*b2 + 2*b3*(1-6*rs**2/5)-(2*c3-6*c1)/lam,0)


'''
Solve the linear equations and determine the velocities according 
to the paper
'''
solution=sy.solve([eq1,eq2,eq3,eq4,eq5,eq6, eq7], (a1,a2, a3,b1,c1,u, omeg))
particleVelocityT=solution[u]
dropVelocityT=-2*solution[c1]+FT/4/sy.pi
#print("dropT=", dropT)
omega=solution[omeg]
relativeVelocityT=particleVelocityT-dropVelocityT

'''
Extract the transverse mobilities according to the notation of the paper
'''
betahT= relativeVelocityT.subs(FT,0).subs(DT,0).subs(U0,1)
betaFT= relativeVelocityT.subs(FT,1).subs(DT,0).subs(U0,0)
zetahT= particleVelocityT.subs(FT,0).subs(DT,0).subs(U0,1)
zetaFT= particleVelocityT.subs(FT,1).subs(DT,0).subs(U0,0)
rszetaDT= -particleVelocityT.subs(FT,0).subs(DT,1).subs(U0,0)
rsbetaDT=-relativeVelocityT.subs(FT,0).subs(DT,1).subs(U0,0)  # Note the minus sign
muhT=dropVelocityT.subs(FT,0).subs(DT,0).subs(U0,1)
muFT=dropVelocityT.subs(FT,1).subs(DT,0).subs(U0,0)
rsmuDT=-dropVelocityT.subs(FT,0).subs(DT,1).subs(U0,0) # Note the minus sign
rskappah= -omega.subs(FT,0).subs(DT,0).subs(U0,1)
rskappaF= -omega.subs(FT,1).subs(DT,0).subs(U0,0)
kappaDT= omega.subs(FT,0).subs(DT,1).subs(U0,0)


##################################################
#transverse components ends here
###################################################

'''
You can print out the explicit forms of the mobilities 
if you whish. (Un)-comment according to your needs
''' 


# print("\n\n zetahP=\n")
# sy.pprint(sy.simplify(zetahP))
# print("\n\n zetahT=\n")
# sy.pprint(sy.simplify(zetahT))
# print("\n\n zetaFP=\n")
# sy.pprint(sy.simplify(zetaFP))
# print("\n\n zetaFT=\n")
# sy.pprint(sy.simplify(zetaFT))
# print("\n\n rs*zetaDT=\n")
# sy.pprint(sy.simplify(rszetaDT))

# print("\n\n muhP=\n")
# sy.pprint(sy.simplify(muhP))
# print("\n\n muhT=\n")
# sy.pprint(sy.simplify(muhT))
# print("\n\n muFP=\n")
# sy.pprint(sy.simplify(muFP))
# print("\n\n muFT=\n")
# sy.pprint(sy.simplify(muFT))
# print("\n\n rs*muDT=\n")
# sy.pprint(sy.simplify(rsmuDT))

# print("\n\nbetahP=\n")
# sy.pprint(sy.simplify(betahP))
# print("\n\n betahT=\n")
# sy.pprint(sy.simplify(betahT))
# print("\n\n betaFP=\n")
# sy.pprint(sy.simplify(betaFP))
# print("\n\n betaFT=\n")
# sy.pprint(sy.simplify(betaFT))
# print("\n\n rs*betaDT=\n")
# sy.pprint(sy.simplify(rsbetaDT))

'''
Turn the mobilities into functions of eps, rs and lam, 
so that you can use them in other python scripts
'''
###
# longitudinal
####
BetahP=sy.lambdify([eps, lam,rs], betahP, "numpy")
BetaFP=sy.lambdify([eps,lam, rs],betaFP, "numpy")
MuhP=sy.lambdify([eps,lam, rs],muhP, "numpy")
MuFP=sy.lambdify([eps,lam, rs],muFP, "numpy")
ZetahP=sy.lambdify([eps,lam, rs],zetahP, "numpy")
ZetaFP=sy.lambdify([eps,lam, rs],zetaFP, "numpy")
KappaDP=sy.lambdify([eps,lam, rs],kappaDP, "numpy")
###
#transverse
####
ZetahT= sy.lambdify([eps,lam,rs],zetahT, "numpy")
ZetaFT= sy.lambdify([eps,lam,rs],zetaFT, "numpy")
rsZetaD=sy.lambdify([eps,lam,rs],rszetaDT, "numpy")
BetahT= sy.lambdify([eps,lam,rs],betahT, "numpy")
BetaFT= sy.lambdify([eps,lam, rs],betaFT, "numpy")
rsBetaDT=sy.lambdify([eps,lam,rs], rsbetaDT, "numpy")
rsKappah= sy.lambdify([eps,lam,rs], rskappah, "numpy")
rsKappaF= sy.lambdify([eps,lam,rs], rskappaF, "numpy")
KappaDT= sy.lambdify([eps,lam,rs], kappaDT, "numpy")
MuhT= sy.lambdify([eps,lam, rs],muhT, "numpy")
MuFT= sy.lambdify([eps,lam, rs],muFT, "numpy")
rsMuDT=sy.lambdify([eps,lam, rs], rsmuDT, "numpy")

##################################################################   
'''
Plot results. Set up a figure, adjust the labels, fontsize .... 
to your needs
'''
Linestyles=iter([ "-", "--" , ":", "-.", (0, (1,1,1,1,1, 3)),(0,(3,1,1,1,1,1))])
fig1 = plt.figure(1, figsize=(8,8))
ax1=fig1.add_subplot(111)
#ax1.set_aspect("equal")
ax1.set_xlabel(r'$\epsilon$', color='k', rotation=0, size=32)
ax1.set_ylabel(r'$\zeta_h^\perp$', color='k', rotation=0, size=32)
for axis in ['top','bottom','left','right']:
      ax1.spines[axis].set_linewidth(3)
ticklabels = ax1.get_xticklabels() + ax1.get_yticklabels()
for label in  ticklabels:
          label.set_fontsize(32)
yticks=(0.6,0.8,1.0, 1.2)
ax1.set_yticks(yticks)
xticks=(0.0,0.2,0.4,0.6,0.8)
ax1.set_xticks(xticks)

'''
You can make a choice of lambdas here (each a different curve)
You can change the value of displacement rs
'''
for  lam in [1, 10, .5, 0.1]:
    rs=0.1
    linestyle=next(Linestyles)   
#######################################
# Alternatively you may choose particle radii eps or
#displacements rs
######################################
#for  eps in [0.1,0.25, 0.5]:
    #rs=0.1
    #linestyle=next(Linestyles) 
#for rs in []:
    # eps=0.25
    #linestyle=next(Linestyles) 
    
    Eps=np.linspace(0.01,1-rs,1000)     
    #Rs=np.linspace(-1,1,200)
    #Lam=np.linspace(0.01,10, 500)
####################################################
#You can now plot any of the mobilities by adjusting the next line
#####################################################
    ax1.plot(Eps, ZetahP(Eps,lam,rs), label=r"$\lambda=$"+str(lam))
    ax1.legend(fontsize=28)
